# Supplementary material for: Proanthocyanidins as Therapeutic Agents in Inflammation-Related Skin Disorders
Source: Int J Mol Sci. 2025 Oct 17;26(20):10116. doi: 10.3390/ijms262010116 (PMC12564351; doi:10.3390/ijms262010116)
Supplement: Supplementary file 1 [file ijms-26-10116-s001.zip]

Archive with 1 entries (1 files):
- ijms-3899801-supplementary.pdf
